# Supplementary material for: De novo fatty acid synthesis by Schwann cells is essential for peripheral nervous system myelination
Source: J Cell Biol. 2018 Apr 2;217(4):1353–68. doi: 10.1083/jcb.201706010 (PMC5881495; doi:10.1083/jcb.201706010)
Supplement: Table S3 (Excel) [file JCB_201706010_TableS3.xlsx]

## Sheet: cMU vs. CT Sciatic nerves
Table S3. Regulated transcripts (Anova with Benjamini-Hochberg False Discovery Rate for multiple testing correction; P < 0.05, ≥1.5 fold change as up- or down-regulation) in sciatic nerves of P60 mutant (cMU) mice compared to controls (CT) identified by Affymetrix Transcriptome Analysis.
Probe Set ID	Gene Symbol	Gene Title	Fold Change
1423860_PM_at	Ptgds	prostaglandin D2 synthase (brain)	4.12323
1423859_PM_a_at	Ptgds	prostaglandin D2 synthase (brain)	3.43557
1458492_PM_x_at	Ntm	neurotrimin	3.08483
1423594_PM_a_at	Ednrb	endothelin receptor type B	2.89459
1423477_PM_at	Zic1	zinc finger protein of the cerebellum 1	2.8049
1421114_PM_a_at	Epyc	epiphycan	2.1562
1448397_PM_at	Gjb6	gap junction protein, beta 6	2.14846
1439627_PM_at	Zic1	zinc finger protein of the cerebellum 1	2.10799
1436796_PM_at	Matr3	hypothetical LOC100503380 /// matrin 3	1.9718
1436279_PM_at	Slc26a7	solute carrier family 26, member 7	1.9572
1434493_PM_at	1810022K09Rik	RIKEN cDNA 1810022K09 gene	1.83303
1448269_PM_a_at	Klhl13	kelch-like 13 (Drosophila)	1.75681
1438069_PM_a_at	Rbm5	RNA binding motif protein 5	1.72279
1435286_PM_at	Epha5	Eph receptor A5	1.70365
1434618_PM_at	Crebzf	CREB/ATF bZIP transcription factor	1.6957
1454639_PM_x_at	Rpl41	ribosomal protein L41	1.68395
1429207_PM_at	5730408K05Rik	RIKEN cDNA 5730408K05 gene	1.61699
1427997_PM_at	Ndufaf4	NADH dehydrogenase (ubiquinone) 1 alpha subcomplex, assembly factor 4	1.60969
1438972_PM_x_at	2810410L24Rik	RIKEN cDNA 2810410L24 gene	1.59137
1435280_PM_at	AI452195	expressed sequence AI452195	1.57748
1453817_PM_at	Abca6	ATP-binding cassette, sub-family A (ABC1), member 6	1.57573
1450468_PM_at	Myoc	myocilin	1.57068
1447757_PM_x_at	Inpp5f	inositol polyphosphate-5-phosphatase F	1.55692
1448107_PM_x_at	Klk1	kallikrein 1	1.54924
1428588_PM_a_at	Mrpl41	mitochondrial ribosomal protein L41	1.53893
1450930_PM_at	Hpca	hippocalcin	1.53633
1427546_PM_at	Abca8b	ATP-binding cassette, sub-family A (ABC1), member 8b	1.52193
1416814_PM_at	Tia1	cytotoxic granule-associated RNA binding protein 1	1.52114
1426863_PM_at	Rbmx	RNA binding motif protein, X chromosome	1.5116
1417441_PM_at	Dnajc12	DnaJ (Hsp40) homolog, subfamily C, member 12	1.50226
1451895_PM_a_at	Dhcr24	24-dehydrocholesterol reductase	-1.50153
1417783_PM_at	Als2	amyotrophic lateral sclerosis 2 (juvenile) homolog (human)	-1.50237
1452235_PM_at	Man1b1	mannosidase, alpha, class 1B, member 1	-1.5029
1417023_PM_a_at	Fabp4	fatty acid binding protein 4, adipocyte	-1.5035
1453419_PM_at	Mras	muscle and microspikes RAS	-1.50412
1448989_PM_a_at	Myo1b	myosin IB	-1.50475
1435417_PM_at	AI464131	expressed sequence AI464131	-1.50671
1449434_PM_at	Car3	carbonic anhydrase 3	-1.5093
1426024_PM_a_at	Dbn1	drebrin 1	-1.50939
1428395_PM_at	Smurf1	SMAD specific E3 ubiquitin protein ligase 1	-1.51035
1416778_PM_at	Sdpr	serum deprivation response	-1.51308
1428801_PM_at	Mgat3	mannoside acetylglucosaminyltransferase 3	-1.51314
1422677_PM_at	Dgat2	diacylglycerol O-acyltransferase 2	-1.5154
1450332_PM_s_at	Fmo5	flavin containing monooxygenase 5	-1.51606
1459679_PM_s_at	Myo1b	myosin IB	-1.51655
1420913_PM_at	Slco2a1	solute carrier organic anion transporter family, member 2a1	-1.51835
1454736_PM_at	Ankrd57	ankyrin repeat domain 57	-1.5202
1434547_PM_at	Cpd	carboxypeptidase D	-1.52239
1435597_PM_at	Atad5	ATPase family, AAA domain containing 5	-1.52439
1436956_PM_at		Mus musculus, clone IMAGE:4924243	-1.52511
1424659_PM_at	Slit2	slit homolog 2 (Drosophila)	-1.52515
1426711_PM_at	Tmco3	transmembrane and coiled-coil domains 3	-1.52552
1451520_PM_at	Spg20	spastic paraplegia 20, spartin (Troyer syndrome) homolog (human)	-1.53001
1437885_PM_at	D030029J20Rik /// LOC100502854	RIKEN cDNA D030029J20 gene /// hypothetical LOC100502854	-1.5315
1459872_PM_x_at	H2-DMa	histocompatibility 2, class II, locus DMa	-1.53353
1435990_PM_at	Adamts2	a disintegrin-like and metallopeptidase (reprolysin type) with thrombospondin type 1 motif, 2	-1.53387
1416982_PM_at	Foxo1	forkhead box O1	-1.53653
1436268_PM_at	Ddn	dendrin	-1.53756
1417512_PM_at	Evi5	ecotropic viral integration site 5	-1.53777
1455896_PM_a_at	Kcnk1	potassium channel, subfamily K, member 1	-1.53814
1428835_PM_at	Myh14	myosin, heavy polypeptide 14	-1.54013
1438511_PM_a_at	1190002H23Rik	RIKEN cDNA 1190002H23 gene	-1.54154
1416008_PM_at	Satb1	special AT-rich sequence binding protein 1	-1.54322
1456945_PM_at	Nudt6	nudix (nucleoside diphosphate linked moiety X)-type motif 6	-1.54346
1455164_PM_at	Arhgap31	Rho GTPase activating protein 31	-1.54744
1423507_PM_a_at	Sirt2	sirtuin 2 (silent mating type information regulation 2, homolog) 2 (S. cerevisiae)	-1.54746
1452387_PM_a_at	Amotl2	angiomotin-like 2	-1.54768
1452094_PM_at	P4ha1	procollagen-proline, 2-oxoglutarate 4-dioxygenase (proline 4-hydroxylase), alpha 1 polypeptide	-1.54833
1448649_PM_at	Enpep	glutamyl aminopeptidase	-1.54921
1449145_PM_a_at	Cav1	caveolin 1, caveolae protein	-1.54974
1428581_PM_at	Fam178b	family with sequence similarity 178, member B	-1.55216
1460694_PM_s_at	Svil	supervillin	-1.55243
1417324_PM_at	Mast2	microtubule associated serine/threonine kinase 2	-1.55277
1418003_PM_at	1190002H23Rik	RIKEN cDNA 1190002H23 gene	-1.55415
1450984_PM_at	Tjp2	tight junction protein 2	-1.55571
1460342_PM_s_at	Mprip	myosin phosphatase Rho interacting protein	-1.55803
1417240_PM_at	Zyx	zyxin	-1.55823
1450391_PM_a_at	Mgll	monoglyceride lipase	-1.5588
1455435_PM_s_at	Chdh	choline dehydrogenase	-1.55982
1441542_PM_at	Drp2	dystrophin related protein 2	-1.5615
1456068_PM_at	Nfasc	neurofascin	-1.56324
1455008_PM_at	Gna12	guanine nucleotide binding protein, alpha 12	-1.56448
1438266_PM_at	LOC100503741	hypothetical LOC100503741	-1.56696
1434537_PM_at	Slco3a1	solute carrier organic anion transporter family, member 3a1	-1.56834
1453836_PM_a_at	Mgll	monoglyceride lipase	-1.56838
1450945_PM_at	Prkca	protein kinase C, alpha	-1.57344
1416779_PM_at	Sdpr	serum deprivation response	-1.57444
1457032_PM_at	Ak5	adenylate kinase 5	-1.57521
1453481_PM_at	Zdhhc2	zinc finger, DHHC domain containing 2	-1.57568
1418924_PM_at	Rassf7	Ras association (RalGDS/AF-6) domain family (N-terminal) member 7	-1.57699
1418539_PM_a_at	Ptpre	protein tyrosine phosphatase, receptor type, E	-1.57757
1427450_PM_x_at	Myo1b	myosin IB	-1.58115
1460070_PM_at	Chst2	carbohydrate sulfotransferase 2	-1.58156
1423061_PM_at	Arvcf	armadillo repeat gene deleted in velo-cardio-facial syndrome	-1.58346
1436569_PM_at	Prex2	phosphatidylinositol-3,4,5-trisphosphate-dependent Rac exchange factor 2	-1.58409
1416194_PM_at	Cyp4b1	cytochrome P450, family 4, subfamily b, polypeptide 1	-1.58437
1418663_PM_at	Mpdz	multiple PDZ domain protein	-1.58484
1439766_PM_x_at	Vegfc	vascular endothelial growth factor C	-1.58789
1424130_PM_a_at	Ptrf	polymerase I and transcript release factor	-1.59518
1422550_PM_a_at	Mtap6	microtubule-associated protein 6	-1.59761
1430584_PM_s_at	Car3	carbonic anhydrase 3	-1.60069
1423305_PM_at	Extl1	exostoses (multiple)-like 1	-1.6007
1443219_PM_at	Sgcd	sarcoglycan, delta	-1.60078
1441917_PM_s_at	Tmem40	transmembrane protein 40	-1.60147
1439622_PM_at	Rassf4	Ras association (RalGDS/AF-6) domain family member 4	-1.60492
1430425_PM_at	Sdk2	sidekick homolog 2	-1.60523
1456878_PM_at	AI646023	expressed sequence AI646023	-1.60555
1449580_PM_s_at	H2-DMb1 /// H2-DMb2	histocompatibility 2, class II, locus Mb1/Mb2	-1.61139
1455447_PM_at	D430019H16Rik	RIKEN cDNA D430019H16 gene	-1.61463
1428223_PM_at	Mfsd2a	major facilitator superfamily domain containing 2A	-1.62181
1416007_PM_at	Satb1	special AT-rich sequence binding protein 1	-1.62213
1441327_PM_a_at	Ssr1	signal sequence receptor, alpha	-1.63002
1422804_PM_at	Serpinb6b	serine (or cysteine) peptidase inhibitor, clade B, member 6b	-1.63186
1441224_PM_at	Drp2	dystrophin related protein 2	-1.63206
1449015_PM_at	Retnla	resistin like alpha	-1.63221
1438012_PM_at	Ppm1l	protein phosphatase 1-like	-1.63427
1424408_PM_at	Lims2	LIM and senescent cell antigen like domains 2	-1.63666
1448201_PM_at	Sfrp2	secreted frizzled-related protein 2	-1.63666
1418454_PM_at	Mfap5	microfibrillar associated protein 5	-1.63834
1419417_PM_at	Vegfc	vascular endothelial growth factor C	-1.63872
1418664_PM_at	Mpdz	multiple PDZ domain protein	-1.63973
1424157_PM_at	Ehd2	EH-domain containing 2	-1.64518
1421365_PM_at	Fst	follistatin	-1.64745
1449405_PM_at	Tns1	tensin 1	-1.65022
1449174_PM_at	Art4	ADP-ribosyltransferase 4	-1.65224
1417533_PM_a_at	Itgb5	integrin beta 5	-1.65256
1456195_PM_x_at	Itgb5	integrin beta 5	-1.66127
1435553_PM_at	Pdzd2	PDZ domain containing 2	-1.66225
1434253_PM_s_at	Tmcc3	transmembrane and coiled coil domains 3	-1.66527
1417327_PM_at	Cav2	caveolin 2	-1.66582
1452331_PM_s_at	Qser1	glutamine and serine rich 1	-1.66701
1450798_PM_at	Tnxb	tenascin XB	-1.67265
1427564_PM_at	Diap2	diaphanous homolog 2	-1.67367
1451778_PM_at	Crtc3	CREB regulated transcription coactivator 3	-1.67672
1423954_PM_at	C3	complement component 3	-1.67727
1435787_PM_at	Ppm1l	protein phosphatase 1 (formerly 2C)-like	-1.6794
1450056_PM_at	Apc	adenomatosis polyposis coli	-1.67997
1424945_PM_at	Chrdl1	chordin-like 1	-1.68099
1422527_PM_at	H2-DMa	histocompatibility 2, class II, locus DMa	-1.68255
1442033_PM_at	C1qtnf9	C1q and tumor necrosis factor related protein 9	-1.68672
1456763_PM_at	Mprip	myosin phosphatase Rho interacting protein	-1.6891
1416430_PM_at	Cat	catalase	-1.69471
1420641_PM_a_at	Sqrdl	sulfide quinone reductase-like	-1.698
1428861_PM_at	Filip1l	filamin A interacting protein 1-like	-1.7
1431394_PM_a_at	Lrrk2	leucine-rich repeat kinase 2	-1.7
1448402_PM_at	Tln1	talin 1	-1.70544
1434786_PM_at	Ppp1r12b	protein phosphatase 1, regulatory (inhibitor) subunit 12B	-1.70683
1448781_PM_at	Nab1	Ngfi-A binding protein 1	-1.70833
1450097_PM_s_at	Gna12	guanine nucleotide binding protein, alpha 12	-1.71078
1425266_PM_a_at	Rap1gds1	RAP1, GTP-GDP dissociation stimulator 1	-1.71383
1421344_PM_a_at	Jub	ajuba	-1.71822
1435875_PM_at	Prkab2	protein kinase, AMP-activated, beta 2 non-catalytic subunit	-1.71884
1433551_PM_at	Vat1l	vesicle amine transport protein 1 homolog-like	-1.72262
1456120_PM_at	Secisbp2l	SECIS binding protein 2-like	-1.72837
1454997_PM_at	Msrb3	methionine sulfoxide reductase B3	-1.731
1455221_PM_at	Abcg1	ATP-binding cassette, sub-family G (WHITE), member 1	-1.73306
1418638_PM_at	H2-DMb1 /// H2-DMb2	histocompatibility 2, class II, locus Mb1/Mb2	-1.73469
1426146_PM_a_at	Chpt1	choline phosphotransferase 1	-1.74262
1452035_PM_at	Col4a1	collagen, type IV, alpha 1	-1.74456
1451451_PM_at	Gca	grancalcin	-1.74679
1460074_PM_x_at	Epdr1	ependymin related protein 1	-1.74877
1430128_PM_a_at	Reep6	receptor accessory protein 6	-1.7543
1455134_PM_at	D730040F13Rik	RIKEN cDNA D730040F13 gene	-1.7695
1449182_PM_at	Retn	resistin	-1.77286
1423883_PM_at	Acsl1	acyl-CoA synthetase long-chain family member 1	-1.77339
1449471_PM_at	Kcnmb4	potassium large conductance calcium-activated channel, subfamily M, beta member 4	-1.7786
1428909_PM_at	A130040M12Rik	RIKEN cDNA A130040M12 gene	-1.78511
1424737_PM_at	Thrsp	thyroid hormone responsive SPOT14	-1.79198
1450691_PM_at	Caskin2	CASK-interacting protein 2	-1.7933
1445328_PM_at	Col4a4	collagen, type IV, alpha 4	-1.79617
1436501_PM_at	Mtus1	mitochondrial tumor suppressor 1	-1.79766
1452655_PM_at	Zdhhc2	zinc finger, DHHC domain containing 2	-1.79773
1434201_PM_at	Chrdl1	chordin-like 1	-1.7984
1424051_PM_at	Col4a2	collagen, type IV, alpha 2	-1.79936
1441389_PM_at	BB045448	BB045448 expressed sequence	-1.8021
1436379_PM_at	Crtc3	CREB regulated transcription coactivator 3	-1.80928
1416981_PM_at	Foxo1	forkhead box O1	-1.80997
1454728_PM_s_at	Atp8a1	ATPase, aminophospholipid transporter (APLT), class I, type 8A, member 1	-1.81178
1440884_PM_s_at	A530047J11Rik	RIKEN cDNA A530047J11 gene	-1.81497
1437429_PM_at	Adamtsl1	ADAMTS-like 1	-1.81601
1449550_PM_at	Myo1c	myosin IC	-1.82285
1456404_PM_at	Adamts5	a disintegrin-like and metallopeptidase (reprolysin type) with thrombospondin type 1 motif, 5	-1.82319
1449379_PM_at	Kdr	kinase insert domain protein receptor	-1.82602
1451287_PM_s_at	Aif1l	allograft inflammatory factor 1-like	-1.82889
1427387_PM_a_at	Itgb4	integrin beta 4	-1.83662
1433827_PM_at	Atp8a1	ATPase, aminophospholipid transporter (APLT), class I, type 8A, member 1	-1.8433
1435463_PM_s_at	Myo1d	myosin ID	-1.84362
1423136_PM_at	Fgf1	fibroblast growth factor 1	-1.85169
1427086_PM_at	Slit3	Slit homolog 3	-1.85821
1428650_PM_at	Tns1	tensin 1	-1.85965
1424411_PM_at	Tmem189	transmembrane protein 189	-1.86273
1430030_PM_at	5330426P16Rik	RIKEN cDNA 5330426P16 gene	-1.86666
1417574_PM_at	Cxcl12	chemokine (C-X-C motif) ligand 12	-1.87593
1428143_PM_a_at	Pnpla2	patatin-like phospholipase domain containing 2	-1.88677
1440452_PM_at	Drp2	dystrophin related protein 2	-1.89341
1440739_PM_at	Vegfc	vascular endothelial growth factor C	-1.89372
1456768_PM_a_at	Mmrn2	multimerin 2	-1.90084
1424680_PM_at	Fam26e	family with sequence similarity 26, member E	-1.90192
1450380_PM_at	Epdr1	ependymin related protein 1	-1.906
1419283_PM_s_at	Tns1	tensin 1	-1.90929
1455226_PM_at	Spnb1	spectrin beta 1	-1.90973
1459747_PM_at	AI836671	AI836671 expressed sequence	-1.91265
1460129_PM_at	Slc6a2	solute carrier family 6, member 2	-1.91288
1418921_PM_at	Cadm3	cell adhesion molecule 3	-1.92007
1429284_PM_at	Mobkl2b	MOB1, Mps One Binder kinase activator-like 2B	-1.92209
1449272_PM_at	Cadm3	cell adhesion molecule 3	-1.92266
1437422_PM_at	Sema5a	semaphorin 5A	-1.92665
1426981_PM_at	Pcsk6	proprotein convertase subtilisin/kexin type 6	-1.92784
1452654_PM_at	Zdhhc2	zinc finger, DHHC domain containing 2	-1.93688
1437123_PM_at	Mmrn2	multimerin 2	-1.93926
1454995_PM_at	Ddah1	dimethylarginine dimethylaminohydrolase 1	-1.94019
1455056_PM_at	Lmo7	LIM domain only 7	-1.94049
1453588_PM_at	Car3	carbonic anhydrase 3	-1.94166
1419222_PM_at	Tbxa2r	thromboxane A2 receptor	-1.94299
1448378_PM_at	Fscn1	fascin homolog 1	-1.94395
1426348_PM_at	Col4a1	collagen, type IV, alpha 1	-1.95439
1436521_PM_at	Slc36a2	solute carrier family 36, member 2	-1.96133
1449461_PM_at	Rbp7	retinol binding protein 7, cellular	-1.96572
1439549_PM_at	Prrg3	proline rich Gla (G-carboxyglutamic acid) 3	-1.96614
1422651_PM_at	Adipoq	adiponectin, C1Q and collagen domain containing	-1.98237
1439518_PM_at	Mmrn2	multimerin 2	-1.99499
1416627_PM_at	Spint1	serine protease inhibitor, Kunitz type 1	-1.99555
1416992_PM_at	Mfng	MFNG O-fucosylpeptide 3-beta-N-acetylglucosaminyltransferase	-1.99647
1417867_PM_at	Cfd	complement factor D	-2.01878
1425391_PM_a_at	Osbpl5	oxysterol binding protein-like 5	-2.04091
1422678_PM_at	Dgat2	diacylglycerol O-acyltransferase 2	-2.05703
1450884_PM_at	Cd36	CD36 antigen	-2.05722
1448842_PM_at	Cdo1	cysteine dioxygenase 1, cytosolic	-2.05769
1448792_PM_a_at	Cyp2f2	cytochrome P450, family 2, subfamily f, polypeptide 2	-2.0761
1452670_PM_at	Myl9	myosin, light polypeptide 9, regulatory	-2.07938
1423505_PM_at	Tagln	transgelin	-2.09429
1448228_PM_at	Lox	lysyl oxidase	-2.10869
1423166_PM_at	Cd36	CD36 antigen	-2.10882
1415904_PM_at	Lpl	lipoprotein lipase	-2.12973
1441139_PM_at	Gm10336	predicted gene 10336	-2.13713
1449082_PM_at	Mfap5	microfibrillar associated protein 5	-2.14183
1420753_PM_at	Tll1	tolloid-like	-2.14416
1443832_PM_s_at	Sdpr	serum deprivation response	-2.14565
1442063_PM_at	Adamtsl1	ADAMTS-like 1	-2.15049
1416514_PM_a_at	Fscn1	fascin homolog 1	-2.17298
1460256_PM_at	Car3	carbonic anhydrase 3	-2.1879
1417860_PM_a_at	Spon2	spondin 2, extracellular matrix protein	-2.19202
1415936_PM_at	Bcar3	breast cancer anti-estrogen resistance 3	-2.27112
1422561_PM_at	Adamts5	a disintegrin-like and metallopeptidase with thrombospondin type 1 motif, 5	-2.27166
1452656_PM_at	Zdhhc2	zinc finger, DHHC domain containing 2	-2.30391
1450883_PM_a_at	Cd36	CD36 antigen	-2.31364
1417686_PM_at	Lgals12	lectin, galactose binding, soluble 12	-2.31778
1429210_PM_at	Col23a1	collagen, type XXIII, alpha 1	-2.32416
1440911_PM_at	Col23a1	collagen, type XXIII, alpha 1	-2.3686
1450643_PM_s_at	Acsl1	acyl-CoA synthetase long-chain family member 1	-2.39935
1416121_PM_at	Lox	lysyl oxidase	-2.45362
1422758_PM_at	Chst2	carbohydrate sulfotransferase 2	-2.47569
1419738_PM_a_at	Tpm2	tropomyosin 2, beta	-2.49802
1452473_PM_at	Prr15	proline rich 15	-2.49889
1447416_PM_at	Gm239	predicted gene 239	-2.52907
1445359_PM_at	Adcy1	adenylate cyclase 1	-2.54662
1434776_PM_at	Sema5a	semaphorin 5A	-2.5662
1451054_PM_at	Orm1	orosomucoid 1	-2.57958
1415994_PM_at	Cyp2e1	cytochrome P450, family 2, subfamily e, polypeptide 1	-2.6369
1435371_PM_x_at	Ces1d	carboxylesterase 1D	-2.63821
1429209_PM_at	Col23a1	collagen, type XXIII, alpha 1	-2.67377
1416454_PM_s_at	Acta2	actin, alpha 2	-2.7658
1418595_PM_at	Plin4	perilipin 4	-2.78341
1455561_PM_at	Cndp1	carnosine dipeptidase 1	-2.8225
1448962_PM_at	Myh11	myosin, heavy polypeptide 11	-2.8335
1449081_PM_at	Ces1d	carboxylesterase 1D	-2.92072
1420086_PM_x_at	Fgf4	fibroblast growth factor 4	-3.0151
1422820_PM_at	Lipe	lipase, hormone sensitive	-3.04345
1418090_PM_at	Plvap	plasmalemma vesicle associated protein	-3.09109
1433727_PM_at	Glb1l2	galactosidase, beta 1-like 2	-3.10852
1420085_PM_at	Fgf4	fibroblast growth factor 4	-3.11951
1435370_PM_a_at	Ces1d	carboxylesterase 1D	-3.13933
1431056_PM_a_at	Lpl	lipoprotein lipase	-3.2202
1449396_PM_at	Aoc3	amine oxidase, copper containing 3	-3.39887
1452260_PM_at	Cidec	cell death-inducing DFFA-like effector c	-3.54263
1436453_PM_at	BB144871	expressed sequence BB144871	-4.52931
